# Supplementary material for: Growth Inhibition of Triple-Negative Breast Cancer: The Role of Spatiotemporal Delivery of Neoadjuvant Doxorubicin and Cisplatin
Source: Pharmaceuticals (Basel). 2021 Oct 12;14(10):1035. doi: 10.3390/ph14101035 (PMC8540483; doi:10.3390/ph14101035)
Supplement: Supplementary file 1 [file pharmaceuticals-14-01035-s001.zip]

Archive with 1 entries (1 files):
- pharmaceuticals-1381365-supplementary.pdf
